# Supplementary material for: A Robust Method for Sample Preparation of Gastrointestinal Stromal Tumour for LC/MS Untargeted Metabolomics
Source: Metabolites. 2021 Aug 21;11(8):554. doi: 10.3390/metabo11080554 (PMC8400919; doi:10.3390/metabo11080554)
Supplement: Supplementary file 1 [file metabolites-11-00554-s001.zip]

Archive with 1 entries (1 files):
- metabolites-1332441-supplementary.pdf
